# Supplementary material for: Evolution and Vaccine Strain Match of HA and NA Genes of Influenza A/H3N2 Subtype in Riyadh, Saudi Arabia, 2020–2023
Source: Vaccines (Basel). 2025 Nov 22;13(12):1184. doi: 10.3390/vaccines13121184 (PMC12737434; doi:10.3390/vaccines13121184)
Supplement: Supplementary file 1 [file vaccines-13-01184-s001.zip]

Archive with 1 entries (1 files):
- vaccines-3965489-supplementary.pdf
